# Supplementary material for: An Assessment of Government Capacity Building to Restrict the Marketing of Unhealthy Food and Non-Alcoholic Beverage Products to Children in the Region of the Americas
Source: Int J Environ Res Public Health. 2021 Aug 6;18(16):8324. doi: 10.3390/ijerph18168324 (PMC8394636; doi:10.3390/ijerph18168324)
Supplement: Supplementary file 1 [file ijerph-18-08324-s001.zip]

Archive with 1 entries (1 files):
- ijerph-1299370 supplementary.pdf
